# Supplementary material for: Predictors of heart and lung dose in left-sided breast cancer treated with VMAT relative to 3D-CRT: A retrospective study
Source: PLoS One. 2021 Jun 9;16(6):e0252552. doi: 10.1371/journal.pone.0252552 (PMC8189517; doi:10.1371/journal.pone.0252552)
Supplement: S1 File — (XLSX) [file pone.0252552.s003.xlsx]

## Sheet: Sheet1
age	disease stage	technique(13D2VMAT)	PTV volume	volume of left lung	PJ	PJ index	volume of heart	CJ	CJ index	V5_lungR	V20_lungR	DMEAN_lungR	V5_breastR	DMEAN_breastR	V5_heart	V25_heart	V30_heart	DMEAN_heart	V5_lungl	V10_lungL	V20_lungL	V30_lungL	V40_lungL	DMEAN_lungL
67	pT1N2M0	1	657.825	915.9	128.65	0.140463	651.96	10.51	0.0161206	2.08603	0	76.3	0.0105831	87.7	9.79755	26.6603	3.67601	364.7	52.2798	38.2411	30.5918	27.0087	21.7708	1594.7
60	pT2N2M0	1	856.726	491.95	41.44	0.0842362	725.81	26.1	0.0359598	1.94655	0	55.9	1.5351	111.9	14.6439	49.9049	6.16161	515.2	42.6525	30.4123	24.9314	21.6608	16.3068	1304.5
34	pT2N2M0	1	651.589	1353.3	285.25	0.210781	532.2	8.52	0.016009	0.230379	0	38.2	0.190706	76.3	7.17142	14.5454	2.32302	272.7	47.5358	35.1536	28.9138	26.0902	22.561	1542.3
36	pT2N2M0	1	755.825	1548.76	268.15	0.173139	459.11	22.69	0.0494217	0.600088	0	56.5	0.186738	52.2	14.9913	34.364	6.67057	549.1	43.8086	31.4267	24.8586	21.9434	17.9115	1325.8
64	pT3N3M0	1	789.16	997.03	124.93	0.125302	590.67	19.23	0.0325562	8.12945	0	144.4	0.799958	84.8	15.2761	46.0531	6.66839	547.7	47.9157	35.5194	29.329	26.3375	22.0241	1532.9
45	pT3N1M0	1	1075.76	791.27	110.85	0.140091	572.7	57.03	0.0995809	1.25161	0	64.8	1.60695	109.5	19.5193	63.5464	10.3679	728.8	46.2388	35.3262	29.2218	26.1788	22.3621	1525.1
37	pT2N1M0	1	1157.7	912.64	179.17	0.196321	420.45	23.69	0.0563444	5.54287	0	118.4	0.417123	105.4	15.4379	26.4496	5.67546	522.4	51.488	37.5529	30.4076	27.1681	23.1027	1614.2
54	pT2N1M0	1	665.253	952.45	141.21	0.14826	581.5	17.67	0.0303869	0.508137	0	58.1	3.99634	129	13.8131	34.6126	5.12225	471.3	45.2821	35.5233	30.0766	27.4605	23.5413	1550
50	pT3N1M0	1	858.548	789.88	139.51	0.176622	598.15	39.57	0.066154	0.21067	0	45.3	0	67.8	13.1496	41.188	6.41065	506.1	49.1771	35.1003	28.452	25.304	21.376	1519.8
38	pT2N1M0	1	1224.68	631.62	78.43	0.124173	579.1	49.64	0.0857192	0.558538	0	55.7	1.14523	92.4	20.6025	69.8055	11.3694	794.2	48.282	32.9224	26.0938	22.8854	19.1119	1426.5
66	pT2N3M0	1	532.087	777.46	166.58	0.214262	584.06	43.81	0.0750094	2.59245	0	88.9	0.0141915	76.5	14.6528	51.6868	8.32145	602.7	52.4541	38.6993	31.1123	27.8243	23.738	1650.6
66	pT2N1M0	1	563.722	920.53	77.81	0.0845274	666.34	45.75	0.0686586	0.656651	0	52.4	0.221379	114	18.4592	73.991	10.4069	712.8	34.5245	26.6222	22.1115	19.8457	16.043	1157.3
31	pT2N1M0	1	1440.69	870.11	157	0.180437	534.86	30.13	0.0563325	1.9518	0	70	3.53707	127.8	16.3887	38.6913	6.56736	557.4	51.9432	36.8379	29.9927	26.9136	22.5635	1592
45	pT2N1M 0	1	580.386	1083.22	160.62	0.14828	525.92	15.49	0.0294531	1.50127	0	68.5	0.167736	62.9	10.7991	26.1264	4.65948	420.7	47.434	34.408	27.7344	24.7018	20.6847	1469.8
36	pT2N2M 0	1	1012.54	925.9	133.79	0.144497	528.52	38.06	0.0720124	0.60278	0	46.1	0.326156	58.7	18.6293	50.9961	8.96627	646	40.9137	29.0136	22.7392	20.1806	16.2864	1243.9
39	pT1N1M0	1	885.152	1024.61	139.04	0.1357	469.04	43.11	0.0919111	0.462697	0	57.8	0.0199778	89.8	20.2778	53.214	10.6411	745.3	44.7194	34.1165	27.9248	24.8645	20.7105	1450.3
46	pT3N0M0	2	586.653	761.77	134.29	0.176287	532.67	43.97	0.0825464	28.8614	0.0534909	435.1	33.5806	542.4	47.7556	43.6837	6.0354	889	59.5824	41.8589	25.6454	17.8749	11.9142	1433.4
41	pT1N1M0	1	1395.2	806	107.16	0.132953	519.03	58.07	0.111882	6.37467	0	141.3	6.82844	240.1	30.7049	89.1652	16.2412	1041.8	46.1876	33.6076	27.4828	24.7835	20.8204	1455.3
31	pT3N0M0	1	670.722	1195.02	107.77	0.0901826	469.29	0.73	0.00155554	4.37939	0	104.3	0	42.8	6.34294	5.44582	0.952617	229.1	40.6289	27.4726	21.101	18.182	14.6048	1182.7
56	pT4N3M0	1	547.135	884.5	100.33	0.113431	427.08	22.41	0.0524726	1.45978	0	64.3	0	32.8	17.7352	42.5749	9.07352	643.9	41.448	31.3767	25.8341	23.0501	19.1497	1356.9
30	pT2N3M0	1	877.564	927.62	175.36	0.189043	461.59	42.07	0.0911415	2.1953	0	87.1	0	91.1	21.0633	50.522	10.0599	755.7	49.024	35.6474	28.857	25.9753	21.8558	1545.6
37	pT1N1M0	1	817.752	829.62	100.75	0.121441	420.4	18.61	0.0442674	3.67628	0.00926455	101.8	0	29.5	24.8302	60.6012	13.3754	904.6	45.3394	33.0119	27.1873	24.2882	20.3871	1441.7
47	pT2N1M0	1	710.638	999.75	130.49	0.130523	589.36	11.69	0.0198351	0.868177	0	84.4	0	140.5	20.7133	30.4687	4.58488	525.2	50.2176	32.0264	23.6781	20.3892	16.201	1343.9
36	pT2N1M0	1	724.777	871.92	140.87	0.161563	549.81	42.47	0.0772449	6.67033	0	149.6	1.41118	86.9	21.1225	68.5224	11.7692	804.6	48.8037	36.4045	30.1458	27.0956	22.6577	1579.1
32	pT3N2MO	1	779.118	1504.19	200.47	0.133274	493.67	16.03	0.0324711	2.87018	0	82.2	0	70.4	13.1752	31.2511	5.84701	483.2	41.0228	29.9842	23.9283	21.1618	17.5651	1309
51	pT1N1M0	1	790.896	675.33	96.72	0.143219	538.39	75.84	0.140864	3.27119	0	93.3	0	21.3	30.4006	98.9846	17.4172	1075.5	52.9547	38.0662	29.6034	26.43	21.7542	1586.2
52	pT2N2M0	2	655.214	898.78	165.6	0.18425	566.41	68.92	0.121679	19.4279	0.418875	395.6	33.9128	446.3	54.6565	63.5266	8.21506	1045.5	56.6437	40.935	26.0601	17.3028	9.44701	1370.6
55	pT1N1M0	1	614.598	1068.95	124.55	0.116516	779.16	38.33	0.049194	2.3878	0	71.7	0	34.7	20.2225	59.5771	7.00707	571.6	46.6385	34.3635	28.1137	25.2851	21.4728	1480.2
37	pT3N2M0	1	765.699	1315.54	162.37	0.123425	506.04	9.07	0.0179235	1.10445	0	56.8	0	101.7	10.1027	23.3308	4.17507	387.4	45.003	32.8926	25.9018	22.6165	18.3836	1383.2
55	pT3N0M0	1	1516.89	690.75	94.61	0.136967	468.61	26.42	0.0563795	1.77725	0	75.7	0	27	21.09	46.5478	9.18629	681.2	45.8522	30.9305	24.2916	21.4541	16.9466	1322.4
26	pT2N2M0	1	449.818	623.9	84.12	0.134829	293.83	14.91	0.0507436	0.204992	0	46.7	0.00065377	52.4	14.023	22.6217	7.11807	538	42.1471	32.422	25.8819	23.0635	18.7857	1373.3
50	pT3N1M0	1	705.539	862.27	92.27	0.107008	584.79	35.09	0.0600044	1.11541	0	59.4	0.00332167	88.7	14.528	46.8326	7.51506	572.7	38.1775	25.9752	20.2689	17.6885	14.4635	1155.4
49	pT2N1M0	1	396.69	1032.3	155.15	0.150295	501.57	27.95	0.055725	0.227049	0	44.3	0	67.6	15.9245	47.1613	8.69882	619.8	42.6931	33.1702	28.0391	25.2581	21.6176	1490.4
40	pT2pN2M0	1	493.323	1083.32	172.45	0.159187	418.32	12.56	0.0300249	1.72827	0	71.7	0.0483451	78.6	13.1076	25.3752	5.44571	471.6	44.6783	34.5478	28.527	25.7852	21.749	1486.3
51	pT1N0M0	1	421.846	1265.22	142.33	0.112494	585.95	7.26	0.0123901	1.35493	0	67	0	35.6	6.30538	15.9262	2.38527	270.3	41.4669	29.9945	23.0698	20.1797	16.2344	1251.6
44	pT2N1M0	1	1106.75	1104.06	164.88	0.14934	558.56	39.97	0.071559	2.00851	0	73.5	0	38.3	19.6343	59.3325	10.1132	733	46.2227	32.2627	25.8397	23.1246	20.0889	1452.8
56	pT1N1M0	1	848.767	900.14	102.02	0.113338	451.8	23.27	0.0515051	0.853135	0	64.1	0	45.7	17.3939	40.3739	8.27005	622.3	44.7207	30.6652	24.5432	21.6085	17.4621	1330.8
44	pT2N1M0	1	573.696	1334.79	208.26	0.156025	440.74	18.21	0.0413169	0.735462	0	59.1	0	43.4	14.647	34.7172	7.31994	556.7	46.9394	34.4948	27.8507	24.9833	21.0646	1486
37	pT2N2M0	1	918.947	1276.1	179.76	0.140867	543.17	36.39	0.0669956	0.542168	0	52.9	0	69.4	21.2947	58.2287	9.89932	744	42.5602	31.7407	26.2474	23.6316	19.7009	1389.5
39	pT1N1M0	1	507.294	810.82	109.5	0.135048	425.54	34.09	0.08011	1.0772	0	69.6	0	75.1	25.8794	52.4423	11.5678	823	45.6597	33.9616	27.0815	23.5914	18.2962	1429.9
33	pT2N3M0	1	543.991	821.96	81.41	0.0990437	529.45	23.01	0.0434602	0.472331	0	56.3	7.8323	167.3	15.7579	43.1261	7.37684	597.4	37.1149	26.0775	20.6698	17.2237	13.8529	1133.5
40	pT1N1M0	1	515.401	922.56	145.74	0.157973	479.67	27.02	0.0563304	2.31683	0	81.2	0	41	14.5729	37.9272	7.16383	544.5	44.1117	33.8883	28.2395	25.1044	21.1076	1474
49	pT1N3M0	1	705.41	1016.83	149.37	0.146898	537.71	28.11	0.0522772	2.14686	0	75	0.101826	59.1	20.6817	64.1443	11.0973	766.2	43.5083	32.1436	27.0042	24.4002	20.6046	1457.9
49	pT3N0M0	1	855.568	635.09	103.35	0.162733	597.19	83.92	0.140525	2.35648	0	71.5	0	34	21.8886	75.1734	11.909	809.1	45.3185	33.082	27.6652	24.8095	21.0246	1473.7
44	pT2N0M0	1	494.456	824.03	127.15	0.154303	383.59	26	0.0677807	3.34731	0	90.9	0	35.5	17.0165	33.6098	7.9903	615	42.9641	32.7658	27.0754	24.0953	20.5487	1434.7
35	pT3N1M0	1	1134.41	768.82	93.54	0.121667	530.47	59.91	0.112938	3.2976	0	101.1	0.00552433	64.4	30.4379	83.1326	14.6887	1021.4	44.1384	32.1177	27.1242	24.3883	19.6819	1440.8
50	pT3N1M0	1	623.551	646.64	90.77	0.140372	476.61	56.32	0.118168	8.66033	0	177.4	0.186336	51.9	21.5562	57.812	11.4153	798.9	46.7541	34.6034	27.688	24.8205	20.4867	1475.1
58	pT1N1M0	1	854.315	965.34	197.1	0.204177	561.54	40.84	0.0727286	3.89161	0	99.9	0	44.4	14.1834	42.9951	7.14584	553.6	45.5966	34.1682	28.6985	26.0581	22.6671	1540.9
53	PT2N1M0	1	590.583	1029.69	148.74	0.144451	508.09	18.94	0.0372769	3.41708	0	99.2	3.50809	102.8	13.9289	31.8826	5.20022	483.4	44.5165	32.875	26.7622	23.6807	20.0243	1421.9
48	pT1N2M0	2	1344.73	834.82	85.54	0.102465	494.59	22.13	0.0447441	39.3579	0.734525	526.8	49.5393	568	37.8073	22.7829	2.61591	703.1	56.6075	39.1006	22.6816	14.2661	7.60934	1262.7
50	PT2MNM0	1	2193.81	1248.18	106.62	0.0854204	641.68	41.73	0.0650324	1.60534	0	85.9	0	28.8	21.8026	60.8131	8.8794	673.9	39.9924	23.9383	16.9914	14.0863	10.5593	1017
44	pT1N1M0	1	1187.5	609.09	103.58	0.170057	392.67	68.51	0.174472	1.53178	0	76.6	0	37.5	25.632	52.2162	12.4299	856.2	49.6782	34.3057	27.382	23.8793	19.7299	1481.1
44	pT2N3M0	2	853.683	851.74	193.98	0.227746	629.58	42.77	0.0679342	33.5909	0.381188	476	41.9613	545.1	33.2122	16.8402	1.57892	579.4	62.3356	44.3666	24.4734	15.5439	8.94237	1397.3
57	pT3N1M0	1	1037.82	1291.29	248.34	0.192319	703.28	68.02	0.0967182	0.866909	0	52.5	0.0401393	49.5	19.0375	75.1088	10.0497	707.4	49.0681	35.3788	28.9175	26.0522	22.1394	1552
41	pT2N1M0	1	894.249	1430.09	171.29	0.119776	406.25	0	0	0.469889	0.00322188	55.2	0	69.3	4.73399	2.03069	0.385287	202.3	46.4716	31.9103	23.9278	20.0437	15.8339	1304.5
41	pT2N1M0	2	795.617	930.64	180.74	0.19421	528.32	39.47	0.0747085	41.4014	2.51922	576.1	32.9344	513.2	30.1178	22.9326	2.65109	608.1	60.3951	42.0572	26.3715	16.2848	8.12847	1379.4
35	pT3N0M0	1	1090.77	1145.37	216.48	0.189004	495.68	22.3	0.0449887	4.68722	0	106.9	9.75919e-06	42.2	12.8155	25.3784	4.61678	439.8	47.0625	33.7526	26.2383	22.999	19.3093	1425
50	pT2N2M0	2	566.83	965.52	246.87	0.255686	421.48	33.95	0.0805495	28.6525	0.421334	458.5	18.1646	358.5	38.627	16.6189	2.20816	658.2	62.2128	46.459	28.8139	18.0117	11.2537	1516.8
59	pT2N2M0	2	627.793	1044.95	166.83	0.159654	453.06	7.66	0.0169073	20.1429	0.488839	379.3	13.5216	335.4	17.7808	5.46998	0.610483	378.4	55.3001	42.5535	22.2639	14.713	9.29509	1309.7
64	pT1N1M0	1	1038.63	877.73	134.48	0.153213	611.75	78.1	0.127667	3.35269	0	97	0	17.5	22.7482	83.2771	12.848	830.2	44.2691	32.9877	27.4057	24.3703	19.4371	1433.1
39	pT3N0M0	2	701.346	1151.59	279.26	0.2425	586.8	81.48	0.138855	50.7076	1.23311	623.9	50.2209	549.3	49.0189	45.9145	5.30297	887.8	58.8274	43.2611	27.5557	16.9808	10.5795	1436
46	p1TN1M0	2	707.486	1304.51	247.8	0.189956	509.47	19.27	0.0378236	22.3602	0.0622094	325.1	24.8098	440	18.824	23.7911	2.73892	479.4	58.7979	41.4018	27.6429	18.3731	9.97915	1418.8
58	pT2N2M0	1	589.896	1016.43	127.39	0.125331	588.93	17.45	0.02963	1.79118	0	72.7	0.324389	45.3	10.6281	25.2617	3.66363	372	39.9414	29.174	23.5436	20.8063	17.0941	1265.3
47	pT2N1M0	2	915.393	1238.93	296.49	0.239311	730.18	112.26	0.153743	27.2876	0.237385	430.8	19.9415	373.4	26.8127	26.9861	1.78577	558.3	58.6056	42.1837	27.2588	17.8515	10.9181	1435.7
58	pT3N3M0	2	625.14	772.14	115.4	0.149455	469.43	32.19	0.0685725	21.8934	0.425585	415.7	24.043	454.8	30.6821	14.08	1.78	551.6	54.4981	39.1179	24.4542	15.8477	9.40251	1318.5
28	pT2N1M0	1	421.162	1930.32	309.88	0.160533	388.59	0.04	0.000102936	4.42119	0.352974	117.4	0	67.9	4.16143	2.77273	0.522877	173.8	43.9673	32.5216	25.3275	22.3582	18.8376	1363.9
56	pT3N1M0	2	626.95	1385.66	243.96	0.176061	510.97	7.82	0.0153042	16.5589	0.000196253	327.8	16.68	321	28.7937	7.32505	0.722624	465.2	53.2154	37.3616	25.274	16.1663	7.89796	1280.6
46	pT2N3M0	2	503.688	1157.58	206.39	0.178294	588.33	33.77	0.0573998	19.3544	0.368947	352.4	33.1531	448.1	26.6953	3.9094	0.206084	441.1	53.3309	37.1595	24.3401	16.8138	10.5923	1325.4
46	pT2N1M0	1	809.54	1117.66	116.08	0.10386	446.61	7.17	0.0160543	3.83228	0	98.5	0	63.5	12.1179	14.2855	2.82731	370.6	42.0965	28.6492	22.087	18.8854	15.1507	1221.5
47	pT2N3M0	2	609.981	994.98	235.93	0.23712	501.28	16.89	0.0336937	11.9612	0.00179691	207.6	13.2354	174.3	15.0963	15.2687	2.43365	398.3	58.4145	39.7309	27.7779	19.1438	11.8984	1456
46	pT3N1M0	2	640.802	1030.34	201.57	0.195634	465.69	12.97	0.0278511	8.71384	0.00681634	170.4	10.8622	210.6	14.5028	17.1267	2.57193	404.8	50.1899	37.3571	26.9503	19.5602	12.3955	1374.6
50	pT1N1M0	2	1595.1	2058.39	158.88	0.0771865	582.7	63.26	0.108564	22.1632	0.221605	380.6	33.7498	499.2	32.5431	23.5351	2.63801	604.5	59.8665	36.9482	22.8038	14.557	7.55626	1279
35	pT2N2M0	2	737.595	1118.97	220.06	0.196663	423.68	27.28	0.0643882	43.1699	1.03973	508.4	31.5439	491.6	27.7038	20.5038	2.64994	607.8	55.6023	45.4205	30.8772	19.5069	11.1972	1482.6
33	pT2N1M0	1	763.988	1485.76	236.17	0.158956	429.2	4.88	0.01137	2.97903	0	85.2	2.08599	110.6	7.27561	9.76163	2.00686	275.3	51.056	38.0208	30.615	27.5878	23.4234	1618.1
50	pT2N2M0	2	876.276	857.44	161.02	0.187792	424.69	24.69	0.0581365	37.1034	0.599078	515.1	27.0204	437.4	29.8123	19.7681	3.00252	585.9	52.9596	40.7284	24.5024	15.8501	9.74544	1330.4
38	pT2N2M0	2	1105.39	1047.28	139.12	0.132839	538.33	34.3	0.0637156	27.3676	0.764424	445.7	19.831	403.5	29.0919	21.2817	2.79889	580	55.4667	37.3357	23.8367	15.6278	8.3248	1280.9
41	pT1N2M0	2	1132.75	1018.03	203.41	0.199807	506.26	27.69	0.0546952	22.535	0.132906	401.9	20.2468	375	33.0628	11.7925	1.11856	573.7	63.0654	49.5676	29.0304	15.9004	8.24445	1471.1
55	pT2N2M 0	2	815.686	1289.71	175.83	0.136333	608.69	23.72	0.0389689	30.0744	1.32118	452.9	21.5056	455.3	25.3953	20.2183	1.95638	517.1	53.2604	35.6717	23.7867	15.6334	8.23053	1262.2
39	pT3N1M0	2	984.753	1249.43	198.09	0.158544	502.95	29.32	0.0582961	34.8131	0.3826	470.6	25.184	428.5	31.8257	20.1702	2.47399	614.9	53.052	37.6392	23.1472	14.1514	7.47108	1246.9
47	pT2N1M0	2	627.469	1511.23	414.78	0.274465	575.73	41.07	0.0713355	32.9064	0.916505	471.1	24.9002	429.9	32.869	40.8812	4.89044	719.7	61	44.6581	30.5807	20.4162	12.9232	1552
35	PT4N2M0	2	889.719	814.58	80.71	0.0990817	612.5	73.74	0.120392	14.5532	0	261.3	22.2428	351.2	34.2914	41.064	4.88699	694.5	50.3188	34.8418	21.0841	12.8915	6.32842	1172.6
66	pT2N1M0	2	599.446	1085.88	190.95	0.175848	656.4	19.2	0.0292505	30.9115	0.0296605	424.3	13.8399	382	31.2802	6.09345	0.357869	490.6	55.5709	42.1795	24.4485	14.876	8.03774	1318.5
37	pT2N1M0	2	619.529	1038.98	277.63	0.267214	422.93	19.92	0.0471	43.9384	1.31574	564.2	34.3914	484	36.9638	8.78799	0.675452	622.6	59.8778	40.4447	24.088	15.8576	9.5864	1358.2
61	PT3N2M0	2	860.449	1041.21	171.85	0.165048	584.59	36.17	0.0618724	25.4835	0.357293	431.4	20.3058	375.1	24.843	14.2635	1.48709	489.3	54.8147	41.2275	23.7697	14.4604	7.914	1297.1
48	pT2N1M0	1	508.154	968.54	208.49	0.215262	426.66	6.54	0.0153284	2.1887	0	64.3	7.72175e-05	62.2	3.35157	4.88482	1.00745	165.4	42.7295	31.8462	26.1791	23.3955	19.1422	1384.9
41	pT4N3M0	2	859.521	1066.23	239.72	0.22483	481.33	8.33	0.0173062	19.6789	0.81443	416.3	8.6667	261.8	30.3996	5.81356	0.537962	509.3	64.5103	44.5155	25.9892	16.4281	9.91747	1459.7
42	pT2N2M0	1	1058.91	1137.6	167.39	0.147143	475.17	11.14	0.0234442	0.376051	0	52.9	1.53804	102.3	9.94729	16.585	3.07483	365.1	46.9444	32.4651	25.0154	21.5793	16.9816	1349.7
57	pT3N2M0	2	760.504	1063.17	137.13	0.128982	575.32	30.58	0.053153	33.586	0.35151	417.8	24.0828	476.6	16.2595	15.3305	1.83776	409.5	50.6962	35.337	21.9153	14.5795	7.81725	1202.9
30	pT2N2M0	2	781.9	910.43	159.87	0.175598	548.17	42.88	0.0782239	38.9659	0.342794	465.6	33.1449	551	32.4126	47.2265	6.19922	751.7	61.0749	43.4839	27.2663	17.2506	6.68521	1406
48	pT2N1M0	1	556.406	1146.39	216.91	0.189211	448.8	16.19	0.036074	0.519221	0	53.9	0.414932	63.3	14.1723	32.0431	6.49312	528	46.7857	34.2431	27.4904	24.4739	20.8167	1466.1
57	pT3N2M0	2	617.428	952.6	218.39	0.229257	491.1	32.45	0.0660762	22.642	0.21073	404.2	20.2062	384.1	23.7495	16.7485	2.32429	506.3	58.6961	41.5642	26.2239	16.642	10.1479	1399.9
49	pT2N3M0	2	536.687	1035.14	165.72	0.160094	459.36	15.73	0.0342433	29.2471	0.143798	416.3	28.3813	468.7	19.0139	1.90217	0.0784754	380.6	47.9866	35.339	23.6174	15.9191	9.261	1242.1
44	pT1N1M0	2	473.659	808.54	92.39	0.114268	590.88	35.58	0.0602153	19.8327	0	357.9	19.2058	398	25.3615	24.2384	2.85933	538.5	46.9584	32.6188	18.5393	12.9229	7.82851	1115.5
36	pT2N1M0	2	594.528	1110.07	252.14	0.227139	522.17	50.56	0.0968267	33.9102	0.314782	480.1	25.7543	437.1	25.3899	12.216	1.35894	508.8	55.9389	38.0105	24.8546	16.5446	9.73318	1342.3
54	pT1N1M0	2	560.972	898.19	210.97	0.234883	469.41	33.9	0.0722183	36.5223	0.734134	510.3	34.9153	512.3	29.9281	18.0951	2.41738	573.3	52.7593	40.9373	26.2831	17.634	10.8856	1381.2
62	pT1N1M0	1	683.265	726.91	136.89	0.188318	696.49	59.78	0.0858304	2.75741	0	83.4	8.26151	273.8	21.9914	89.1941	11.9807	793.5	46.6952	35.6059	30.1355	27.2976	23.5164	1572
57	pT3N2M0	2	592.693	1143.56	245.32	0.214523	654.15	30.9	0.0472369	20.8588	0.132535	376.2	14.7993	339.7	21.2199	11.2033	0.993164	429.7	55.6083	41.8873	26.0934	18.1452	11.2119	1406.1
39	pT2N3M0	2	738.254	760.8	151.8	0.199527	503.13	42.43	0.0843321	37.5897	1.79819	553.9	40.3078	572	34.0271	28.9527	3.7772	680.4	61.4227	46.8456	28.7397	18.8455	11.9952	1526.1
48	pT2N2M0	2	850.176	1185.42	254.47	0.214667	564.68	58.98	0.104449	36.1514	0.934471	466.6	42.1493	636.7	30.7797	51.8865	6.48691	753.8	54.4566	39.562	27.9288	19.1018	10.584	1397.4
61	pT2N1M0	2	557.447	868.59	158.56	0.182549	617.19	18.05	0.0292455	28.813	0.000119161	389.3	48.4436	573.4	19.7649	18.1228	1.93333	451.5	53.9915	41.3207	29.8873	20.9922	13.3783	1491
49	pT2N1M0	2	709.71	1011.15	218.18	0.215774	640.52	46.36	0.0723787	36.5087	0.583904	466.7	29.3777	517.7	26.4989	18.9916	1.9454	514.6	59.2613	40.8024	27.3823	19.4121	12.2751	1470.3
32	pT1N1M0	2	889.007	1159.36	227.84	0.196522	434.15	6.18	0.0142347	41.6894	0.475611	513.6	34.7659	571.9	30.0974	6.65909	0.811842	521.2	57.4336	41.4734	26.5668	16.6133	7.64463	1350
32	PT2N1M0	2	992.155	996.66	206.84	0.207533	804.26	110.43	0.137306	35.1737	0.476114	490	32.6065	521.3	27.171	33.6964	2.69248	588.4	60.6475	44.5556	27.2123	18.4807	11.1724	1474.7
45	pT4N1M0	2	696.906	772.23	172.94	0.223949	544.26	61.48	0.112961	22.751	0.0965398	355.3	19.1902	402.4	17.8563	17.3545	1.02273	394.3	53.0678	37.7972	24.1388	16.2166	9.26078	1305
34	pT2M3M0	2	1125.93	862.63	152.38	0.176646	435.17	30.45	0.0699727	22.9599	0.0324941	378.5	24.0069	435.2	23.4707	18.5775	1.94354	509.8	54.3477	39.7181	26.9231	19.0361	11.4769	1407.8
57	pT1N1M0	2	680.108	1016.2	248.23	0.244273	450.35	23.21	0.0515377	22.0932	0.00275081	389.4	17.5255	363.5	16.5899	10.3722	1.01129	382.8	53.4616	36.3184	23.2174	16.0135	10.09	1290.7
48	pT2N3M0	2	639.776	1566.8	309.5	0.197536	545.72	38.41	0.0703841	44.0091	2.64559	591.2	50.2995	550.8	27.1011	27.4365	2.38649	589.9	58.4229	40.621	27.489	18.4034	10.1507	1415.6
40	pT1N1M0	2	1430.78	803.64	85.63	0.106553	525.63	21.97	0.0417975	31.061	1.03392	451.4	21.2441	458.6	24.4	21.2377	2.85427	537.9	54.8656	36.3734	20.7955	14.6832	9.01874	1250.6
41	pT2N1M0	2	749.073	871.02	132.18	0.151753	460.67	41.13	0.089283	33.8993	0.211651	455.9	27.8855	436.9	25.7669	22.2084	2.59214	585.8	56.624	38.0226	24.2135	15.3142	8.03501	1301.4
43	pT1N2M0	2	1231.49	781.27	113.55	0.14534	585.43	49.35	0.084297	33.3205	0.874818	498.2	32.1632	473.3	22.924	13.6426	0.540826	438.1	57.9586	41.1802	25.3533	15.6664	8.67633	1350.6
58	pT2N1M0	2	863.124	703.03	157.16	0.223547	522.88	80.26	0.153496	35.1137	1.48266	508.4	55.5908	633.6	24.2811	19.556	1.64552	509.9	54.2015	36.6509	23.2835	15.8656	9.66917	1300.9
61	pT2N3M0	2	666.622	956.82	163.82	0.171213	560.41	58.16	0.103781	31.676	0.0685018	443	38.0612	527.6	29.1404	5.85311	2.64459	587.5	55.4341	36.1862	23.1078	15.7165	9.07508	1284.8
55	pT3N1M0	2	698.037	1015.04	204.14	0.201115	535.19	24.54	0.0458529	33.9431	1.69639	518.2	29.6443	457	28.2301	8.44674	3.20978	598	55.469	39.6671	24.8215	16.7704	10.5531	1355.3
48	pT2N2M0	2	499.934	1159.97	275.97	0.237911	485.85	22.31	0.0459195	32.1329	0.371793	442	22.1667	440.2	26.496	8.71678	2.39501	538.9	55.0289	38.6994	24.3538	17.0903	11.0144	1363.2
52	PT3N2M0	2	1858.19	980.33	155.61	0.158732	599.67	53.05	0.0884653	20.8714	0.419257	366.6	31.452	425.5	17.0208	25.0738	1.17337	385.3	52.5413	35.632	24.3516	17.6334	11.0554	1323
61	pT2N1M0	2	616.141	1059.75	176.89	0.166917	558.28	35.19	0.0630329	35.7815	0.154901	489.3	44.4211	535.6	33.7067	6.25557	2.43138	631.4	57.5744	38.0789	24.5964	16.8646	8.92334	1325.1
50	pT2N1M0	2	841.822	1195.34	228.59	0.191234	531.14	29.87	0.0562375	37.9804	0.257183	512.1	24.377	466.4	36.9549	10.108	1.27782	576.2	58.4354	44.989	26.1547	16.206	9.48462	1398.7
69	pT2N1M0	2	812.196	1066.79	174.06	0.163162	448.69	33.86	0.0754641	26.4409	0.00587951	409.9	27.5803	466.9	30.132	18.7004	2.02338	569.9	53.847	34.1051	23.0835	16.215	9.33028	1266.3
66	pT1N3M0	2	576.432	1146.25	216.65	0.189008	493.64	28.76	0.0582611	40.9677	0.970415	527.9	24.6676	466.7	17.8009	18.675	0.393007	389.1	51.551	35.0862	24.344	16.98	9.399	1282.2
